# Supplementary material for: Molecular Screening Reveals De Novo Loss-of-Function NR4A2 Variants in Saudi Children with Autism Spectrum Disorders: A Single-Center Study
Source: Int J Mol Sci. 2025 Jun 7;26(12):5468. doi: 10.3390/ijms26125468 (PMC12193383; doi:10.3390/ijms26125468)
Supplement: Supplementary file 1 [file ijms-26-05468-s001.zip]

Archive with 1 entries (1 files):
- ijms-3621070-supplementary.pdf
